# Supplementary material for: Robotic-assisted ventral hernia repair - a detailed economic evaluation: is it worth it?
Source: Hernia. 2025 Nov 27;30(1):24. doi: 10.1007/s10029-025-03499-1 (PMC12660387; doi:10.1007/s10029-025-03499-1)
Supplement: Supplementary file 2 — Supplementary Material 2 (XLSX 13.0 KB) [file 10029_2025_3499_MOESM2_ESM.xlsx]

## Sheet: Ark1
Cost item	Unit cost (DKK)	Estimated unit consumption price (DKK)	Source
Fixed expenses in oVHR
Ward
Kitchen	307	153.5	Hospital catering contract, external provider (2024)
Medication	44.22	22.11	National online drug catalogue, promedicin.dk (accessed 2024)
Bedding and patient clothing (per day)	63	63	Hospital laundry and textile contract, external provider (2024)
Porter (operation day)	257	77.1	Internal HR salary database, University Hospital of Southern Denmark (2024)
Discharge cleaning	111	111	Hospital cleaning contract, external service provider (2024)
Preoperative assesment
Junior doctor (hours)	378	124.74	Internal HR salary database, University Hospital of Southern Denmark (2024)
Nurse (hours)	277	91.41	Internal HR salary database, University Hospital of Southern Denmark (2024)
Secretary (hours)	277	138.5	Internal HR salary database, University Hospital of Southern Denmark (2024)
Blood tests/ECG	235	235	Hospital laboratory price list, University Hospital of Southern Denmark (2024)
Anaesthesia assessment	525	173.25	Internal HR salary database, University Hospital of Southern Denmark (2024)
Operation
Nurse	319	638	Internal HR salary database, University Hospital of Southern Denmark (2024)
Anaesthesia nurse	355	319.5	Internal HR salary database, University Hospital of Southern Denmark (2024)
Anaesthesiologist	525	262.5	Internal HR salary database, University Hospital of Southern Denmark (2024)
Surgeon	682	341	Internal HR salary database, University Hospital of Southern Denmark (2024)
Assistant (scrub-in)	378	37.8	Internal HR salary database, University Hospital of Southern Denmark (2024)
Utensils
Draping	179	179	Internal procurement records, manufacturer pricelist (2024)
Open mesh (Optilene flat 15×15)	140	140	Internal procurement records, manufacturer pricelist (2024)
PDS suture for fascia	50	100	Internal procurement records, manufacturer pricelist (2024)
Prolene suture for mesh	20	20	Internal procurement records, manufacturer pricelist (2024)
Stapler	25	25	Internal procurement records, manufacturer pricelist (2024)
Diathermy	124.68	124.68	Internal procurement records, manufacturer pricelist (2024)
Central sterilisation (disposable items)	413.35	413.35	Internal procurement records, manufacturer pricelist (2024)
Sterile instrument tray (sterilisation)	466	466	Internal procurement records, manufacturer pricelist (2024)
Operating room cleaning average = (2 × intermediate cleaning + 1 × terminal cleaning) / 3	223.3	223.3	Hospital cleaning contract, external service provider (2024)
Uniform (fixed part) = (uniform price / 8 hours) × hours	3	15.57	Hospital laundry and textile contract, external provider (2024)
Longuette	166.7	166.7	Internal procurement records, manufacturer pricelist (2024)
Epidural placement
Epidural placement doctor (hours)	679	339.5	Internal HR salary database, University Hospital of Southern Denmark (2024)
Epidural placement nurse (hours)	355	177.5	Internal HR salary database, University Hospital of Southern Denmark (2024)
Epidural medication (200 mL)	100	100	National online drug catalogue, promedicin.dk (accessed 2024)
Fixed expenses in rVHR
Ward
Kitchen	307	153.5	Hospital catering contract, external provider (2024)
Medication	44.22	22.11	National online drug catalogue, promedicin.dk (accessed 2024)
Bedding and patient clothing (per day)	63	63	Hospital laundry and textile contract, external provider (2024)
Porter (operation day)	257	77.1	Internal HR salary database, University Hospital of Southern Denmark (2024)
Discharge cleaning	111	111	Hospital cleaning contract, external service provider (2024)
Preoperative assessment
Junior doctor (hours)	378	124.74	Internal HR salary database, University Hospital of Southern Denmark (2024)
Nurse (hours)	277	91.41	Internal HR salary database, University Hospital of Southern Denmark (2024)
Secretary (hours)	277	138.5	Internal HR salary database, University Hospital of Southern Denmark (2024)
Blood tests/ECG	235	235	Hospital laboratory price list, University Hospital of Southern Denmark (2024)
Anaesthesia assessment	525	173.25	Internal HR salary database, University Hospital of Southern Denmark (2024)
Operation
Nurse	319	638	Internal HR salary database, University Hospital of Southern Denmark (2024)
Anaesthesia nurse (minutes)	355	415.35	Internal HR salary database, University Hospital of Southern Denmark (2024)
Anaesthesiologist	525	262.5	Internal HR salary database, University Hospital of Southern Denmark (2024)
Surgeon	682	341	Internal HR salary database, University Hospital of Southern Denmark (2024)
Assistant (scrub-in)	378	37.8	Internal HR salary database, University Hospital of Southern Denmark (2024)
Utensils
Draping	179	179	Internal procurement records, manufacturer pricelist (2024)
Progrip mesh	1207	1207	Internal procurement records, manufacturer pricelist (2024)
Arm drape	407.33	1222	Internal procurement records, manufacturer pricelist (2024)
Syringe, 20 mL, 3-comp. Luer/eccentric	1	1.304	Internal procurement records, manufacturer pricelist (2024)
Gauze, size 5	0.95	0.95	Internal procurement records, manufacturer pricelist (2024)
Insufflation tube, 3 m, high flow, 30 L/min	124.68	124.68	Internal procurement records, manufacturer pricelist (2024)
Procedure tray, laparoscopy Aabenraa	184	184	Internal procurement records, manufacturer pricelist (2024)
Instrument, XI, Tip cover, monopolar scissor	156.7	156.7	Internal procurement records, manufacturer pricelist (2024)
Insufflation tube, 3 m, low flow, Green Box	64.8	64.8	Internal procurement records, manufacturer pricelist (2024)
Instrument, XI, Universal seal 5–8 mm	141	423.05	Internal procurement records, manufacturer pricelist (2024)
Central sterilisation (disposable items)	413.35	413.35	Internal procurement records, manufacturer pricelist (2024)
Fenestrated bipolar forceps	1237	1237	Internal procurement records, manufacturer pricelist (2024)
Needle driver	1732	1732	Internal procurement records, manufacturer pricelist (2024)
Monopolar curved scissor	2268	2268	Internal procurement records, manufacturer pricelist (2024)
Cleaning brush	7	7	Internal procurement records, manufacturer pricelist (2024)
Laparoscopic grasper	191	191	Internal procurement records, manufacturer pricelist (2024)
V-Loc 2-0	150	150	Internal procurement records, manufacturer pricelist (2024)
Skin suture	23	23	Internal procurement records, manufacturer pricelist (2024)
Sterile instrument tray (sterilisation)	551	551	Internal procurement records, manufacturer pricelist (2024)
Operating room cleaning average = (2 × intermediate cleaning + 1 × terminal cleaning) / 3	223.3	223.3	Hospital cleaning contract, external service provider (2024)
Uniform (fixed part) = (uniform price / 8 hours) × man-hours	3000	16.38	Hospital laundry and textile contract, external provider (2024)
Longuette	166.7	166.7	Internal procurement records, manufacturer pricelist (2024)
LOS price represents the total cost of inpatient stay, calculated by multiplying the number of LOS days by the unit cost per hospital day.
Consultant surgeon (hours)	682	225.06	Internal HR salary database, University Hospital of Southern Denmark (2024)
Junior doctor (hours)	378	37.8	Internal HR salary database, University Hospital of Southern Denmark (2024)
Secretary (hours)	277	55.4	Internal HR salary database, University Hospital of Southern Denmark (2024)
Service assistant (hours)	250	20	Internal HR salary database, University Hospital of Southern Denmark (2024)
Physiotherapist/occupational therapist	307	307	Internal HR salary database, University Hospital of Southern Denmark (2024)
Pharmaconomist (hours)	290	58	Internal HR salary database, University Hospital of Southern Denmark (2024)
Kitchen	307	307	Hospital catering contract, external provider (2024)
Medication (morphine, paracetamol)	44.22	44.22	National online drug catalogue, promedicin.dk (accessed 2024)
Linen + patient clothing	18	18	Hospital laundry and textile contract, external provider (2024)
Daily cleaning	59	59	Hospital cleaning contract, external service provider (2024)
Blood tests	235	235	Hospital laboratory price list, University Hospital of Southern Denmark (2024)
Uniform (multiplied by staff hours	3	5.73	Hospital cleaning contract, external service provider (2024)
Operating room cost pr minute
Surgeon	11.3667	-	Internal HR salary database, University Hospital of Southern Denmark (2024)
Assistant	6.3	-	Internal HR salary database, University Hospital of Southern Denmark (2024)
Anaesthesia nurse	5.91667	-	Internal HR salary database, University Hospital of Southern Denmark (2024)
Operating room nurse (2 persons)	10.6333	-	Internal HR salary database, University Hospital of Southern Denmark (2024)
Uniform (price per minute for 4 persons)	0.2	-	Internal HR salary database, University Hospital of Southern Denmark (2024)
Operating room price per minute	34.4167	-
Surgical robot cost pr minute
Operating cost pr minute for the robotic platform Including service agreement	32.0194		Internal purchase and service contract, Intuitive Surgical (2016)
